# Supplementary material for: The Dose-Related Efficacy of Human Placenta-Derived Mesenchymal Stem Cell Transplantation on Antioxidant Effects in a Rat Model with Ovariectomy
Source: Antioxidants (Basel). 2023 Aug 7;12(8):1575. doi: 10.3390/antiox12081575 (PMC10451747; doi:10.3390/antiox12081575)
Supplement: Supplementary file 1 [file antioxidants-12-01575-s001.zip]

Archive with 1 entries (1 files):
- antioxidants-2515444-supplementary.pdf
